# Supplementary material for: A Post-Operative Follow-Up of an Endangered Saltwater Fish Lensectomy for Cataract Management in a Public Aquarium: A Case Series
Source: Vet Sci. 2023 Oct 8;10(10):611. doi: 10.3390/vetsci10100611 (PMC10611108; doi:10.3390/vetsci10100611)
Supplement: Supplementary file 1 [file vetsci-10-00611-s001.zip]

Archive with 1 entries (1 files):
- vetsci-2541648-supplementary.pdf
